# Supplementary material for: Gene Expression Alterations in Peripheral Blood Mononuclear Cells and Cartilage Explants from End-Stage Rheumatoid Arthritis Patients in Response to Taurine: A Pilot Exploratory Study
Source: Life (Basel). 2026 May 9;16(5):791. doi: 10.3390/life16050791 (PMC13208144; doi:10.3390/life16050791)
Supplement: Supplementary file 1 [file life-16-00791-s001.zip]

Archive with 1 entries (1 files):
- life-4245698-supplementary.pdf
